# Supplementary material for: Molecular and Culture-Based Surveillance of Free-Living Amoebae in Human Related Sources in an Outermost Region
Source: Pathogens. 2026 Jan 9;15(1):73. doi: 10.3390/pathogens15010073 (PMC12844781; doi:10.3390/pathogens15010073)
Supplement: Supplementary file 1 [file pathogens-15-00073-s001.zip]

Archive with 1 entries (1 files):
- pathogens-4068019-supplementary.pdf
